# Supplementary material for: Improving medication adherence in stroke patients through Short Text Messages (SMS4Stroke)-study protocol for a randomized, controlled trial
Source: BMC Neurol. 2015 Aug 28;15:157. doi: 10.1186/s12883-015-0413-2 (PMC4551769; doi:10.1186/s12883-015-0413-2)
Supplement: Additional file 1: — Data Collection Form. (DOCX 44 kb) [file 12883_2015_413_MOESM1_ESM.docx]

<!--File Compare Report-->

Comparing files D:\PROGRAMS\BMC\FILECOMPARE\12883_2015_413_Article[fc-orig].xml and D:\PROGRAMS\BMC\FILECOMPARE\12883_2015_413_ARTICLE[FC-EXTRACT].XML
***** D:\PROGRAMS\BMC\FILECOMPARE\12883_2015_413_Article[fc-orig].xml
82: </CopyrightYear>
83: <CopyrightComment>
84: <SimplePara>
85: This is an Open Access article distributed under the terms of the
86: Creative Commons Attribution License (
87: <ExternalRef>
***** D:\PROGRAMS\BMC\FILECOMPARE\12883_2015_413_ARTICLE[FC-EXTRACT].XML
82: </CopyrightYear>
83: <License Type="OpenAccess" SubType="CC BY + CC0" Version="4.0">
84: <SimplePara>
85: <Emphasis Type="Bold">
86: Open Access
87: </Emphasis>
88: This article is distributed under the terms of the Creative Commons
89: Attribution 4.0 International License (
90: <ExternalRef>
*****

***** D:\PROGRAMS\BMC\FILECOMPARE\12883_2015_413_Article[fc-orig].xml
88: <RefSource>
89: http://creativecommons.org/licenses/by/4.0
90: </RefSource>
***** D:\PROGRAMS\BMC\FILECOMPARE\12883_2015_413_ARTICLE[FC-EXTRACT].XML
91: <RefSource>
92: http://creativecommons.org/licenses/by/4.0/
93: </RefSource>
*****

***** D:\PROGRAMS\BMC\FILECOMPARE\12883_2015_413_Article[fc-orig].xml
94: ), which permits unrestricted use, distribution, and reproduction in any
95: medium, provided the original work is properly credited. The Creative
96: Commons Public Domain Dedication waiver (
97: <ExternalRef>
***** D:\PROGRAMS\BMC\FILECOMPARE\12883_2015_413_ARTICLE[FC-EXTRACT].XML
97: ), which permits unrestricted use, distribution, and reproduction in any
98: medium, provided you give appropriate credit to the original author(s)
99: and the source, provide a link to the Creative Commons license, and
100: indicate if changes were made. The Creative Commons Public Domain
101: Dedication waiver (
102: <ExternalRef>
*****

***** D:\PROGRAMS\BMC\FILECOMPARE\12883_2015_413_Article[fc-orig].xml
106: </SimplePara>
107: </CopyrightComment>
108: </ArticleCopyright>
***** D:\PROGRAMS\BMC\FILECOMPARE\12883_2015_413_ARTICLE[FC-EXTRACT].XML
111: </SimplePara>
112: </License>
113: </ArticleCopyright>
*****

***** D:\PROGRAMS\BMC\FILECOMPARE\12883_2015_413_Article[fc-orig].xml
1588: We would also like to take this opportunity to acknowledge and thank Ms.
1589: Hina Tejani for her excellent secretarial support, Salman Karim , Laila
1590: Ladak at the Clinical Trials Unit for administrative and logistic
1591: support. Dr Azizunissa Irumnaz at the Clinical Trials Unit for her
***** D:\PROGRAMS\BMC\FILECOMPARE\12883_2015_413_ARTICLE[FC-EXTRACT].XML
1593: We would also like to take this opportunity to acknowledge and thank Ms.
1594: Hina Tejani for her excellent secretarial support, Salman Karim, Laila
1595: Ladak at the Clinical Trials Unit for administrative and logistic
1596: support. Dr Azizunissa Irumnaz at the Clinical Trials Unit for her
*****

***** D:\PROGRAMS\BMC\FILECOMPARE\12883_2015_413_Article[fc-orig].xml
1641: <Para ID="Par76">
1642: Below is the link to the electronic supplementary material.
1643: <MediaObject ID="MOESM1">
***** D:\PROGRAMS\BMC\FILECOMPARE\12883_2015_413_ARTICLE[FC-EXTRACT].XML
1646: <Para ID="Par76">
1647: <MediaObject ID="MOESM1">
*****

***** D:\PROGRAMS\BMC\FILECOMPARE\12883_2015_413_Article[fc-orig].xml
1646: <CaptionNumber>
1647: Additional file 1
1648: </CaptionNumber>
***** D:\PROGRAMS\BMC\FILECOMPARE\12883_2015_413_ARTICLE[FC-EXTRACT].XML
1650: <CaptionNumber>
1651: Additional file 1:
1652: </CaptionNumber>
*****

***** D:\PROGRAMS\BMC\FILECOMPARE\12883_2015_413_Article[fc-orig].xml
1650: <SimplePara>
1651: Data Collection Form (DOCX 44 kb)
1652: </SimplePara>
***** D:\PROGRAMS\BMC\FILECOMPARE\12883_2015_413_ARTICLE[FC-EXTRACT].XML
1654: <SimplePara>
1655: <Emphasis Type="Bold">
1656: Data Collection Form.
1657: </Emphasis>
1658: (DOCX 44 kb)
1659: </SimplePara>
*****

***** D:\PROGRAMS\BMC\FILECOMPARE\12883_2015_413_Article[fc-orig].xml
1660: <CaptionNumber>
1661: Additional file 2
1662: </CaptionNumber>
***** D:\PROGRAMS\BMC\FILECOMPARE\12883_2015_413_ARTICLE[FC-EXTRACT].XML
1667: <CaptionNumber>
1668: Additional file 2:
1669: </CaptionNumber>
*****

***** D:\PROGRAMS\BMC\FILECOMPARE\12883_2015_413_Article[fc-orig].xml
1664: <SimplePara>
1665: SMS Text and Coding (DOCX 30 kb)
1666: </SimplePara>
***** D:\PROGRAMS\BMC\FILECOMPARE\12883_2015_413_ARTICLE[FC-EXTRACT].XML
1671: <SimplePara>
1672: <Emphasis Type="Bold">
1673: SMS Text and Coding.
1674: </Emphasis>
1675: (DOCX 30 kb)
1676: </SimplePara>
*****

***** D:\PROGRAMS\BMC\FILECOMPARE\12883_2015_413_Article[fc-orig].xml
1674: <CaptionNumber>
1675: Additional file 3
1676: </CaptionNumber>
***** D:\PROGRAMS\BMC\FILECOMPARE\12883_2015_413_ARTICLE[FC-EXTRACT].XML
1684: <CaptionNumber>
1685: Additional file 3:
1686: </CaptionNumber>
*****

***** D:\PROGRAMS\BMC\FILECOMPARE\12883_2015_413_Article[fc-orig].xml
1678: <SimplePara>
1679: Frontline SMS software (DOCX 1021 kb)
1680: </SimplePara>
***** D:\PROGRAMS\BMC\FILECOMPARE\12883_2015_413_ARTICLE[FC-EXTRACT].XML
1688: <SimplePara>
1689: <Emphasis Type="Bold">
1690: Frontline SMS software.
1691: </Emphasis>
1692: (DOCX 1021 kb)
1693: </SimplePara>
*****
