# Supplementary material for: Improving medication adherence in stroke patients through Short Text Messages (SMS4Stroke)-study protocol for a randomized, controlled trial
Source: BMC Neurol. 2015 Aug 28;15:157. doi: 10.1186/s12883-015-0413-2 (PMC4551769; doi:10.1186/s12883-015-0413-2)
Supplement: Additional file 2: — SMS Text and Coding. (DOCX 30 kb) [file 12883_2015_413_MOESM2_ESM.docx]

<?xml version="1.0" encoding="UTF-8"?><!DOCTYPE JobSheet PUBLIC "-//Springer-Verlag//DTD A++ V2.4//EN" "http://devel.springer.de/A++/V2.4/DTD/A++V2.4JobSheetV2.4.1.dtd"><JobSheet Version="2.4.1" ObjectID="09011a6a8db49e36" JobSheetDate="2015-08-20 19:41:46" Supplier="FullServiceVendor"><ArticleJobSheet><PublisherInfo><PublisherName>BioMed Central</PublisherName><PublisherLocation>London</PublisherLocation><PublisherImprintName>BioMed Central</PublisherImprintName></PublisherInfo><JournalInfo JournalProductType="ArchiveJournal" NumberingStyle="Unnumbered" OutputMedium="Online"><JournalID>12883</JournalID><JournalElectronicISSN>1471-2377</JournalElectronicISSN><JournalTitle>BMC Neurology</JournalTitle><JournalAbbreviatedTitle>BMC Neurol</JournalAbbreviatedTitle><JournalSubjectGroup><JournalSubject Type="Primary">Medicine &amp; Public Health</JournalSubject><SubjectCollection Code="SC11">Medicine</SubjectCollection></JournalSubjectGroup></JournalInfo><ArticleInfo Language="En" ArticleType="OriginalPaper" NumberingStyle="Unnumbered" TocLevels="0" ContainsESM="Yes" OutputMedium="Online"><ArticleID>413</ArticleID><ArticleDOI>10.1186/s12883-015-0413-2</ArticleDOI><ArticleTitle Language="En">Improving medication adherence in stroke patients through Short Text Messages (SMS4Stroke)-study protocol for a randomized, controlled trial</ArticleTitle><ArticleCategory>Study protocol</ArticleCategory><ArticleHistory><RegistrationDate><Year>2015</Year><Month>8</Month><Day>20</Day></RegistrationDate><Received><Year>2014</Year><Month>7</Month><Day>23</Day></Received><Revised><Year>2015</Year><Month>7</Month><Day>23</Day></Revised><Accepted><Year>2015</Year><Month>8</Month><Day>20</Day></Accepted></ArticleHistory><ArticleCopyright><CopyrightHolderName>Kamal et al.</CopyrightHolderName><CopyrightYear>2015</CopyrightYear><License SubType="CC BY" Type="OpenAccess" Version="4.0"><SimplePara>This is an Open Access article distributed under the terms of the Creative Commons Attribution License (http://creativecommons.org/licenses/by/4.0), which permits unrestricted use, distribution, and reproduction in any medium, provided the original work is properly credited. The Creative Commons Public Domain Dedication waiver (http://creativecommons.org/publicdomain/zero/1.0/) applies to the data made available in this article, unless otherwise stated.</SimplePara></License></ArticleCopyright></ArticleInfo><AuthorGroup><Author><AuthorName><GivenName>Dr Ayeesha</GivenName><FamilyName>Kamal</FamilyName></AuthorName><Contact><Email>ayeesha.kamal@aku.edu</Email></Contact></Author></AuthorGroup><ProductionInfo><SPACEInfo PublicationObjectID="09011a6a8db3cb08" SupplierSPACEID="29907"/><ManuscriptInfo><EditorialManuscriptNumber>2414997771369211</EditorialManuscriptNumber><ElectronicDelivery Delivery="Complete"/><PostalDelivery Delivery="None"/></ManuscriptInfo><ProductionEditor><ProductionEditorName><GivenName>Simone</GivenName><FamilyName>Ragavooloo</FamilyName></ProductionEditorName><Contact><Street>Gray's Inn Road</Street><City>London</City><Country>GB</Country><Email>Simone.Ragavooloo@biomedcentral.com</Email></Contact></ProductionEditor><TechnicalInfo><TitleUpperCase Letters="InitialWord"/><AuthorInformationStyle Biography="No" CapturePrefix="No" Photograph="No"/><HistoryStyle Accepted="Yes" Received="Yes" Revised="No"/><AbstractInDocumentLanguage Type="Permitted"/><StructuredAbstract Type="Permitted"/><KeywordsInDocumentLanguage Type="Permitted"/><BibliographyStyle Type="Vancouver"/><CitationStyle Type="Numbered"/><Typesetting RunningHead="Standard" Layout="BMCTwo" LogoOnFirstPage="No" StartPage="Right"/><TextSpecifications GutterMargin="20 mm" TypeareaHeight="226 mm" HeadMargin="12 mm" Bleeds="None" TypeareaWidth="170 mm" PaperStock="Coated Matt"/><ColorSpecifications LayoutColorCount="1"><LayoutColorName>Black</LayoutColorName></ColorSpecifications><FormatTrimSize>210 x 279 mm</FormatTrimSize><ReferencePDFStyle Type="Unedited"/></TechnicalInfo><DiscreteObjectTechnicalInfo ContainsColorImages="Yes" ColorInPrint="Yes"><StyleInfo><!--MarkupProfile: For details see markup instructions in journal spreadsheet.--><MarkupProfile Name="Profile1"/><PrepressProfile Name="Profile1"/></StyleInfo><ColorImagesOnPage>3</ColorImagesOnPage></DiscreteObjectTechnicalInfo><WorkflowInfo TaskType="PrepareContent"><Priority Level="High"/><Deadline><OnlineFirstDeadline><Year>2015</Year><Month>9</Month><Day>7</Day></OnlineFirstDeadline></Deadline><Supplier><FullServiceVendor><CompanyName>SPI Publisher Services for BMC</CompanyName><Contact><Street>Pascor Drive, SPI Building</Street><City>Manila</City><Country>PH</Country><Email>spispringerbmc@spi-global.com</Email></Contact><ContactPerson><ContactPersonName><GivenName>Denver</GivenName><FamilyName>Pareja</FamilyName></ContactPersonName></ContactPerson><CopyEditing Category="1"/><FilesToSupplier><ContentFiles><File><Archive Content="Manuscript" FileRef="12883_BMC_2414997771369211.zip" ObjectID="09011a6a8db3cb0a"/></File></ContentFiles></FilesToSupplier><Deliverables><DeliverablesForDiscreteObjects XMLWithBody="Yes" XMLWithBodyRefsOnly="No" OnlinePDF="Yes" PrintPDF="No" eBookPDF="No" TEX="No" OnlineMediaObjects="IfApplies" PrintMediaObjects="No" ReferencePDF="Yes" AuthorFeedbackPDF="No" DeltaPDF="No" CopyrightTransfer="No" OpenAccessStatement="No" OffprintOrder="No" Pit-Stop-Reports="Yes" Manuscript="No" PRS-Metadata="No" EpsilonPDF="No" CorrectionSheet="IfApplies" PeerReviewPDFs="No"/></Deliverables><FilesToPublisher><ContentFiles><File><AplusplusRootFile FileRef="12883_2015_413_Article.xml"/></File><File><RenditionItem FileRef="12883_2015_413_OnlinePDF.pdf" TargetType="OnlinePDF"/></File><File><WorkItem FileRef="12883_2015_413_ReferencePDF.pdf" ItemType="ReferencePDF"/></File><File><WorkItem FileRef="12883_2015_413_PitStopReport_OnlinePDF.pdf" ItemType="Pit-Stop-Report"/></File><File><MediaObject><ImageObject FileRef="12883_2015_413_Fig1_HTML.gif" Format="GIF" Color="BlackWhite" Type="LinedrawHalftone" Rendition="HTML"/></MediaObject></File><File><MediaObject><ImageObject FileRef="12883_2015_413_Fig2_HTML.gif" Format="GIF" Color="Color" Type="LinedrawHalftone" Rendition="HTML"/></MediaObject></File><File><MediaObject><DataObject FileRef="12883_2015_413_MOESM1_ESM.docx"/></MediaObject></File><File><MediaObject><DataObject FileRef="12883_2015_413_MOESM2_ESM.docx"/></MediaObject></File><File><MediaObject><DataObject FileRef="12883_2015_413_MOESM3_ESM.docx"/></MediaObject></File></ContentFiles></FilesToPublisher></FullServiceVendor></Supplier></WorkflowInfo></ProductionInfo></ArticleJobSheet></JobSheet>
