# Supplementary material for: Improving medication adherence in stroke patients through Short Text Messages (SMS4Stroke)-study protocol for a randomized, controlled trial
Source: BMC Neurol. 2015 Aug 28;15:157. doi: 10.1186/s12883-015-0413-2 (PMC4551769; doi:10.1186/s12883-015-0413-2)
Supplement: Additional file 3: — Frontline SMS software. (DOCX 1021 kb) [file 12883_2015_413_MOESM3_ESM.docx]

<?xml version="1.0" encoding="UTF-8" standalone="no"?><!DOCTYPE Article PUBLIC "-//Springer-Verlag//DTD A++ V2.4//EN" "http://devel.springer.de/A++/V2.4/DTD/A++V2.4.dtd"><Article OutputMedium="Online" ID="s12883-015-0413-2"><ArticleInfo Language="En" ArticleType="OriginalPaper" NumberingStyle="Unnumbered" TocLevels="0" ContainsESM="Yes" OutputMedium="Online" ArticleCitation="ArticleSequenceNumber"><ArticleID>413</ArticleID><ArticleDOI>10.1186/s12883-015-0413-2</ArticleDOI><ArticleSequenceNumber>0</ArticleSequenceNumber><ArticleTitle Language="En" OutputMedium="All">Improving medication adherence in stroke patients through Short Text Messages (SMS4Stroke)-study protocol for a randomized, controlled trial</ArticleTitle><ArticleCategory>Study protocol</ArticleCategory><ArticleFirstPage>1</ArticleFirstPage><ArticleLastPage>9</ArticleLastPage><ArticleHistory><RegistrationDate><Year>2015</Year><Month>8</Month><Day>20</Day></RegistrationDate><Received><Year>2014</Year><Month>7</Month><Day>23</Day></Received><Accepted><Year>2015</Year><Month>8</Month><Day>20</Day></Accepted><OnlineDate><Year><?InsertOnReleaseOF OFYear?></Year><Month><?InsertOnReleaseOF OFMonth?></Month><Day><?InsertOnReleaseOF OFDay?></Day></OnlineDate></ArticleHistory><ArticleCopyright><CopyrightHolderName>Kamal et al.</CopyrightHolderName><CopyrightYear>2015</CopyrightYear><License Type="OpenAccess" SubType="CC BY + CC0" Version="4.0"><SimplePara><Emphasis Type="Bold">Open Access</Emphasis> This article is distributed under the terms of the Creative Commons Attribution 4.0 International License (<ExternalRef><RefSource>http://creativecommons.org/licenses/by/4.0/</RefSource><RefTarget TargetType="URL" Address="http://creativecommons.org/licenses/by/4.0"/></ExternalRef>), which permits unrestricted use, distribution, and reproduction in any medium, provided you give appropriate credit to the original author(s) and the source, provide a link to the Creative Commons license, and indicate if changes were made. The Creative Commons Public Domain Dedication waiver (<ExternalRef><RefSource>http://creativecommons.org/publicdomain/zero/1.0/</RefSource><RefTarget TargetType="URL" Address="http://creativecommons.org/publicdomain/zero/1.0/"/></ExternalRef>) applies to the data made available in this article, unless otherwise stated.</SimplePara></License></ArticleCopyright><ArticleGrants Type="OpenChoice"><MetadataGrant Grant="OpenAccess"/><AbstractGrant Grant="OpenAccess"/><BodyPDFGrant Grant="OpenAccess"/><BodyHTMLGrant Grant="OpenAccess"/><BibliographyGrant Grant="OpenAccess"/><ESMGrant Grant="OpenAccess"/></ArticleGrants><ArticleContext><JournalID>12883</JournalID><VolumeIDStart><?InsertByIssueBuilding VolumeIDStart?></VolumeIDStart><VolumeIDEnd><?InsertByIssueBuilding VolumeIDEnd?></VolumeIDEnd><IssueIDStart><?InsertByIssueBuilding IssueIDStart?></IssueIDStart><IssueIDEnd><?InsertByIssueBuilding IssueIDEnd?></IssueIDEnd></ArticleContext></ArticleInfo><ArticleHeader><AuthorGroup><Author CorrespondingAffiliationID="Aff1" AffiliationIDS="Aff1"><AuthorName><GivenName>Ayeesha</GivenName><GivenName>Kamran</GivenName><FamilyName>Kamal</FamilyName></AuthorName><Contact><Phone>9221-34930051-4669</Phone><Email>ayeesha.kamal@aku.edu</Email></Contact></Author><Author AffiliationIDS="Aff2"><AuthorName><GivenName>Quratulain</GivenName><FamilyName>Shaikh</FamilyName></AuthorName><Contact><Email>drainee.nauman@gmail.com</Email></Contact></Author><Author AffiliationIDS="Aff3"><AuthorName><GivenName>Omrana</GivenName><FamilyName>Pasha</FamilyName></AuthorName><Contact><Email>omrana.pasha@aku.edu</Email></Contact></Author><Author AffiliationIDS="Aff4"><AuthorName><GivenName>Iqbal</GivenName><FamilyName>Azam</FamilyName></AuthorName><Contact><Email>iqbal.azam@aku.edu</Email></Contact></Author><Author AffiliationIDS="Aff4"><AuthorName><GivenName>Muhammad</GivenName><FamilyName>Islam</FamilyName></AuthorName><Contact><Email>muhammad.islam@aku.edu</Email></Contact></Author><Author AffiliationIDS="Aff5"><AuthorName><GivenName>Adeel</GivenName><GivenName>Ali</GivenName><FamilyName>Memon</FamilyName></AuthorName><Contact><Email>adeel.ali.memon@gmail.com</Email></Contact></Author><Author AffiliationIDS="Aff6"><AuthorName><GivenName>Hasan</GivenName><FamilyName>Rehman</FamilyName></AuthorName><Contact><Email>hasanrehman89@gmail.com</Email></Contact></Author><Author AffiliationIDS="Aff5"><AuthorName><GivenName>Muhammad</GivenName><FamilyName>Affan</FamilyName></AuthorName><Contact><Email>muhammad.affan87@gmail.com</Email></Contact></Author><Author AffiliationIDS="Aff5"><AuthorName><GivenName>Sumaira</GivenName><FamilyName>Nazir</FamilyName></AuthorName><Contact><Email>drsumairapk@yahoo.com</Email></Contact></Author><Author AffiliationIDS="Aff5"><AuthorName><GivenName>Salman</GivenName><FamilyName>Aziz</FamilyName></AuthorName><Contact><Email>memon.salman@gmail.com</Email></Contact></Author><Author AffiliationIDS="Aff7"><AuthorName><GivenName>Muhammad</GivenName><FamilyName>Jan</FamilyName></AuthorName><Contact><Email>muhammad.jan@aku.edu</Email></Contact></Author><Author AffiliationIDS="Aff7"><AuthorName><GivenName>Anita</GivenName><FamilyName>Andani</FamilyName></AuthorName><Contact><Email>anita.andani@aku.edu</Email></Contact></Author><Author AffiliationIDS="Aff8"><AuthorName><GivenName>Abdul</GivenName><FamilyName>Muqeet</FamilyName></AuthorName><Contact><Email>abdul.muqeet@akdn.org</Email></Contact></Author><Author AffiliationIDS="Aff9"><AuthorName><GivenName>Bilal</GivenName><FamilyName>Ahmed</FamilyName></AuthorName><Contact><Email>bilal.ahmed@aku.edu</Email></Contact></Author><Author AffiliationIDS="Aff10"><AuthorName><GivenName>Shariq</GivenName><FamilyName>Khoja</FamilyName></AuthorName><Contact><Email>khojashariq@gmail.com</Email></Contact></Author><Affiliation ID="Aff1"><OrgDivision>Neurology, Stroke Service, The International Cerebrovascular Translational Clinical Research Training Program (Fogarty International Center, National Institutes of Health) and Department of Medicine</OrgDivision><OrgName>Aga Khan University</OrgName><OrgAddress><City>Karachi</City><Country>Pakistan</Country></OrgAddress></Affiliation><Affiliation ID="Aff2"><OrgName>The International Cerebrovascular Translational Clinical Research Training Program (Fogarty International Center, National Institutes of Health) and Aga Khan University</OrgName><OrgAddress><City>Karachi</City><Country>Pakistan</Country></OrgAddress></Affiliation><Affiliation ID="Aff3"><OrgDivision>Director Masters in Epidemiology and Biostatistics Program, Department of Community Health Sciences</OrgDivision><OrgName>Aga Khan University</OrgName><OrgAddress><City>Karachi</City><Country>Pakistan</Country></OrgAddress></Affiliation><Affiliation ID="Aff4"><OrgDivision>Department of Community Health Sciences</OrgDivision><OrgName>Aga Khan University</OrgName><OrgAddress><City>Karachi</City><Country>Pakistan</Country></OrgAddress></Affiliation><Affiliation ID="Aff5"><OrgDivision>SMS4Stroke Study</OrgDivision><OrgName>The International Cerebrovascular Translational Clinical Research Training Program (Fogarty International Center, National Institutes of Health) and Aga Khan University</OrgName><OrgAddress><City>Karachi</City><Country>Pakistan</Country></OrgAddress></Affiliation><Affiliation ID="Aff6"><OrgDivision>Department of Medicine</OrgDivision><OrgName>Aga Khan University</OrgName><OrgAddress><City>Karachi</City><Country>Pakistan</Country></OrgAddress></Affiliation><Affiliation ID="Aff7"><OrgDivision>Stroke Service, Section of Neurology</OrgDivision><OrgName>Department of Medicine The International Cerebrovascular Translational Clinical Research Training Program (Fogarty International Center, National Institutes of Health) and Aga Khan University</OrgName><OrgAddress><City>Karachi</City><Country>Pakistan</Country></OrgAddress></Affiliation><Affiliation ID="Aff8"><OrgDivision>eHealth Innovation, Global</OrgDivision><OrgName>Aga Khan Development Network</OrgName><OrgAddress><City>Karachi</City><Country>Pakistan</Country></OrgAddress></Affiliation><Affiliation ID="Aff9"><OrgDivision>Epidemiology and Biostatistics, Department of Medicine</OrgDivision><OrgName>Aga Khan University</OrgName><OrgAddress><City>Karachi</City><Country>Pakistan</Country></OrgAddress></Affiliation><Affiliation ID="Aff10"><OrgDivision>Evidence, Capacity &amp; Policy mHealth Alliance, United Nations Foundation Geneva Associate Professor COMSATS Institute of Information Technology</OrgDivision><OrgName>Islamabad Visiting faculty-University of Calgary</OrgName><OrgAddress><City>Calgary</City><State>AB</State><Country>Canada</Country></OrgAddress></Affiliation></AuthorGroup><Abstract Language="En" OutputMedium="All" ID="Abs1"><Heading>Abstract</Heading><AbstractSection ID="ASec1"><Heading>Background</Heading><Para ID="Par1">Stroke is a major cause of morbidity and mortality, especially in low and middle income countries. Medical management is the mainstay of therapy to prevent recurrence of stroke. Current estimates are that only 1 in 6 patients have perfect adherence to medication schedules. Using SMS (Short Messaging Service) as reminders to take medicines have been used previously for diseases such as diabetes and HIV with moderate success. We aim to explore the effectiveness and acceptability of SMS in increasing adherence to medications in patients with stroke.</Para></AbstractSection><AbstractSection ID="ASec2"><Heading>Methods</Heading><Para ID="Par2">This will be a randomized, controlled, assessor blinded single center superiority trial. Adult participants with access to a cell phone and a history of stroke longer than 1 month on multiple risk modifying medications will be selected from Neurology and Stroke Clinic. They will be randomized into two parallel groups in a 1:1 ratio via block technique with one group receiving the standard of care as per institutional guidelines while the parallel group receiving SMS reminders for each dose of medicine in addition to the standard of care. In addition intervention group will receive messages for lifestyle changes, medication information, risk factors and motivation for medication adherence. These will bemodeled on Social Cognitive Theory and Health Belief Model and will be categorized by Michies Taxonomy of Behavioral Change Communication. Patient compliance to medicines will be measured at baseline and then after 2 months in each group by using the Morisky Medication Adherence Scale. The change in compliance to medication regimen after the intervention and the difference between the two groups will be used to determine the effectiveness of SMS reminders as a tool to increase medication compliance. The acceptability of the SMS will be determined by a tool designed for this study whose attributes are based Rogers Diffusion of innovation theory.</Para><Para ID="Par3">A sample size of 86 participants in each arm will be sufficient to detect a difference of 1 point on the MMAS with a power of 90 % and significance level of 5 % between the two groups; using an attrition rate of 15 %, 200 participants in all will be randomized.</Para></AbstractSection><AbstractSection ID="ASec3"><Heading>Trial registration</Heading><Para ID="Par4"><ExternalRef><RefSource>https://clinicaltrials.gov/NCT01986023</RefSource><RefTarget TargetType="URL" Address="https://clinicaltrials.gov/NCT01986023"/></ExternalRef> 11 /11/2013</Para></AbstractSection></Abstract><KeywordGroup Language="En" OutputMedium="All"><Heading>Keywords</Heading><Keyword>Stroke</Keyword><Keyword>Medication adherence</Keyword><Keyword>SMS</Keyword><Keyword>Prevention</Keyword></KeywordGroup><AbbreviationGroup><Heading>Abbreviations</Heading><DefinitionList><DefinitionListEntry><Term>SMS</Term><Description><Para ID="Par5">Short text message</Para></Description></DefinitionListEntry><DefinitionListEntry><Term>AKUH</Term><Description><Para ID="Par6">Aga Khan University Hospital</Para></Description></DefinitionListEntry><DefinitionListEntry><Term>JCIA</Term><Description><Para ID="Par7">Joint Commission International Accreditation</Para></Description></DefinitionListEntry><DefinitionListEntry><Term>CTU</Term><Description><Para ID="Par8">Clinical trials unit</Para></Description></DefinitionListEntry><DefinitionListEntry><Term>MMAS</Term><Description><Para ID="Par9">Morisky medication adherence scale</Para></Description></DefinitionListEntry></DefinitionList></AbbreviationGroup><ArticleNote Type="Misc"><SimplePara>Ayeesha Kamran Kamal and Omrana Pasha were joint first authors.</SimplePara></ArticleNote><ArticleNote Type="ESMHint"><Heading>Electronic supplementary material</Heading><SimplePara>The online version of this article (doi:<ExternalRef><RefSource>10.1186/s12883-015-0413-2</RefSource><RefTarget TargetType="DOI" Address="10.1186/s12883-015-0413-2"/></ExternalRef>) contains supplementary material, which is available to authorized users.</SimplePara></ArticleNote></ArticleHeader><Body><Section1 ID="Sec1"><Heading>Background</Heading><Para ID="Par10">Stroke is a major cause of death and disability worldwide that affects 16 million persons annually [<CitationRef CitationID="CR1">1</CitationRef>]. The burden is especially high in low and middle income countries which account for more than 85 % of all stroke related mortality [<CitationRef CitationID="CR2">2</CitationRef>, <CitationRef CitationID="CR3">3</CitationRef>]. Pakistan is no different, with a lifetime stroke prevalence of 19 % and a recurrence risk of 53 % in the first year alone [<CitationRef CitationID="CR4">4</CitationRef>–<CitationRef CitationID="CR7">7</CitationRef>].</Para><Para ID="Par11">Long term mortality due to stroke is most frequently related to cardiovascular disease (cerebrovascular or heart disease) [<CitationRef CitationID="CR8">8</CitationRef>, <CitationRef CitationID="CR9">9</CitationRef>]. Predictors include diabetes mellitus, atrial fibrillation, large artery atherosclerosis and ischemic heart disease [<CitationRef CitationID="CR10">10</CitationRef>–<CitationRef CitationID="CR14">14</CitationRef>], all of which are modifiable through medical management. Effective therapy for stroke hence comprises of a combination of antiplatelet, anti-lipid and antihypertensive therapy [<CitationRef CitationID="CR15">15</CitationRef>]. For medical management to be effective however, compliance to medication schedule is the single most important factor.</Para><Para ID="Par12">Current estimates are that only one sixth of all patients come close to perfect adherence to their medication regimen [<CitationRef CitationID="CR16">16</CitationRef>]. The issue is gaining importance due to an increase in the prevalence of chronic diseases and an aging population [<CitationRef CitationID="CR17">17</CitationRef>]. Common causes of medication non adherence include complex treatment regimens [<CitationRef CitationID="CR18">18</CitationRef>] and patient's lack of belief in the treatment [<CitationRef CitationID="CR19">19</CitationRef>]. Practical ways to improve medication adherence are still not well established.</Para><Para ID="Par13">Strategies that have previously shown success include telephone calls, behavior therapy and dissemination of information materials relating to adherence [<CitationRef CitationID="CR20">20</CitationRef>–<CitationRef CitationID="CR22">22</CitationRef>]. These interventions however are often complex and require abundant resources which make them impractical in resource strapped regions [<CitationRef CitationID="CR20">20</CitationRef>]. Using innovation and technology offers alternative solutions that may also be able to address the issue of cost and resources. One such solution is the use of the Short Text Message system (SMS). In the last 10 years, there has been an exponential increase in the use of mobile phones in Pakistan. There are currently more than 132 million active mobile phone connections in the country as compared with a little over 5 million in 2004 [<CitationRef CitationID="CR23">23</CitationRef>]. This translates to around 77 % of all Pakistanis [<CitationRef CitationID="CR23">23</CitationRef>] having access to a cell phone today and with it, SMS. The rise has been due to extremely affordable costs. An SMS in Pakistan costs around 0.27 cents [<CitationRef CitationID="CR24">24</CitationRef>]. Use of SMS is thus a potential tool in aiding patients adhere to medication schedules.</Para><Para ID="Par14">SMS has been used previously in diseases such as asthma, HIV and diabetes with variable success [<CitationRef CitationID="CR25">25</CitationRef>–<CitationRef CitationID="CR36">36</CitationRef>]. However, to the best of our knowledge, tailored SMS for each patient based on their dosing frequency, have not been studied before. Moreover SMS to promote health, that are informed by Health Theory and coded by Taxonomy for replicability, are new and in line with developing the science of informed replicable mHealth interventions [<CitationRef CitationID="CR37">37</CitationRef>].</Para><Para ID="Par15">We hypothesize that sending SMS as medication reminders for each dose and promoting healthy behavior will improve medication adherence among stroke patients This trial therefore aims to assess this effect of SMS on patient compliance to medication, by customizing the SMS frequency for each individual according to his/her dosing frequency. The secondary objective is to assess the acceptability and patient satisfaction associated with this intervention. The trial will also attempt establish if an intervention like this is cost effective in a low and middle income setting.</Para></Section1><Section1 ID="Sec2"><Heading>Methods</Heading><Section2 ID="Sec3"><Heading>Design overview (Fig. <InternalRef RefID="Fig1">1</InternalRef> (Study flow chart))</Heading><Para ID="Par16"><Figure ID="Fig1" Float="Yes" Category="Standard"><Caption Language="En"><CaptionNumber>Fig. 1</CaptionNumber><CaptionContent><SimplePara>Study Flow Chart</SimplePara></CaptionContent></Caption><MediaObject ID="MO1"><ImageObject FileRef="12883_2015_413_Fig1_HTML.gif" Format="GIF" Color="BlackWhite" Type="LinedrawHalftone" Rendition="HTML"/></MediaObject></Figure><Figure ID="Fig2" Float="Yes" Category="Standard"><Caption Language="En"><CaptionNumber>Fig. 2</CaptionNumber><CaptionContent><SimplePara>Screenshots of SMS (Templates)</SimplePara></CaptionContent></Caption><MediaObject ID="MO2"><ImageObject FileRef="12883_2015_413_Fig2_HTML.gif" Format="GIF" Color="Color" Type="LinedrawHalftone" Rendition="HTML"/></MediaObject></Figure></Para><Para ID="Par17">The SMS4stroke trial will be a randomized, controlled, assessor blinded single center superiority trial. The participants will be randomized into two parallel groups in a 1:1 ratio via block technique with one group receiving the standard of care as per institutional guidelines while the parallel group receiving SMS reminders for each dose of medicine in addition to the standard of care. The intervention group will also receive twice weekly SMS that reinforce healthy behaviors and the importance of taking medications.</Para></Section2><Section2 ID="Sec4"><Heading>Study setting</Heading><Para ID="Par18">The trial will be conducted in the Neurology &amp; Stroke Clinic at the Aga Khan University Hospital (AKUH), Karachi, Pakistan. The center is a Joint Commission International Accreditation (JCIA) accredited tertiary care hospital located in Karachi, a large metropolitan city located in the south of Pakistan. Stroke service is delivered through a 24 h emergency neurovascular team and ambulatory care clinics. The hospital caters to a large and diverse population with an estimated 100 patients attending Neurology &amp; Stroke Clinic each day. The average annual stroke clinic volume is 1500 patient visits. The center also has logistic and technical expertise available from dedicated research support staff and an independent Clinical Trials Unit (CTU) and a dedicated Aga Khan Development Network e-Health Resource Center.</Para></Section2><Section2 ID="Sec5"><Heading>Participants</Heading><Para ID="Par19">Participants will be selected from patients who present to the Neurology and Stroke Clinic at the center.</Para><Section3 ID="Sec6"><Heading>Inclusion criteria</Heading><Para ID="Par20"><UnorderedList Mark="Bullet"><ItemContent><Para ID="Par21">Age greater than 18 years old</Para></ItemContent><ItemContent><Para ID="Par22">History of stroke(s) confirmed by neuroimaging at the time of the episode</Para></ItemContent><ItemContent><Para ID="Par23">&gt;1 month since last episode of stroke</Para></ItemContent><ItemContent><Para ID="Par24">Use of at least two drugs such as (but not limited to) anti platelets, statins, anti-hypertensives to control risk factors of stroke.</Para></ItemContent><ItemContent><Para ID="Par25">Modified Rankin Score of 3 or less.</Para></ItemContent><ItemContent><Para ID="Par26">Possession of a personal cell phone that the patient has access to at all times. In the case of patients who do not own or are unable to use mobile phones, they must have a caregiver available at all times who possesses a cell phone.</Para></ItemContent><ItemContent><Para ID="Par27">Ability to receive, comprehend and reply to an SMS in English, Urdu or Roman Urdu. In the case of patients who themselves are unable to receive, comprehend or reply to an SMS, they must have caregivers available at all times who could perform the above mentioned tasks.</Para></ItemContent></UnorderedList></Para><Para ID="Par28">In addition all participants will be required to provide a written, informed consent prior to enrollment.</Para></Section3><Section3 ID="Sec7"><Heading>Exclusion criteria</Heading><Para ID="Par29"><UnorderedList Mark="Bullet"><ItemContent><Para ID="Par30">Biological impairment in reading or responding to SMS such as (but not limited to) loss of vision, visual field cuts, aphasia.</Para></ItemContent><ItemContent><Para ID="Par31">Diagnosed organ dysfunction or malignancy such as liver failure, renal dysfunction etc. that require frequent medication changes.</Para></ItemContent><ItemContent><Para ID="Par32">Plans to travel outside the country inside the two months following enrollment and during SMS intervention with a SIM unable to receive text messages.</Para></ItemContent></UnorderedList></Para></Section3></Section2><Section2 ID="Sec8"><Heading>Interventions</Heading><Section3 ID="Sec9"><Heading>Control group</Heading><Para ID="Par33">In the control group, patients will receive the usual standard of care provided at the center for stroke patients. This primarily consists of regular follow up visits (frequency as per patient needs) with their stroke neurologist. The standard schedule for clinic visits after an uncomplicated recovery is 2 weeks, 1 month, 3 months and 6 months after index stroke. On each clinic visit, a detailed neurological examination is performed, stroke risk factors are assessed and concerns and queries are addressed. In addition, the patient is counseled regarding beneficial life style modifications and the significance of compliance with medication regimens. Reading material about their disease in English or Urdu is offered to each patient. None of these activities however are extended beyond their clinic visit. Each patient is, however, provided with a telephone number that can be used to reach the stroke team in case of an emergency and each patient is also reminded of their clinic appointments 1–2 days prior via SMS and/or phone as per center policy.</Para></Section3><Section3 ID="Sec10"><Heading>Intervention group</Heading><Para ID="Par34">In addition to the standard of care as provided to the control group, automated SMS serving as reminders for patients to take their medicines will be sent to each patient in the intervention group. These SMS will be sent at the time patients are scheduled to take their medications, i.e. once, twice or thrice daily as advised by their physician. The text will be sent for each dose once, collectively for all drug groups; hence some patients might receive multiple SMS in a day. The participants will be required to respond to the SMS stating whether or not they have taken their medicines for that time. The patient response will be recorded. No action will be taken if the patient does not reply to an SMS or if the patient responds saying that they have not taken the medicine. The patient will be reached via phone call if he/she fails to respond for at least 5 consecutive days to identify the reason.</Para><Para ID="Par35">Furthermore, SMS will be sent twice weekly to each patient in the intervention group that reinforces the importance of taking medications and other healthy behaviors. These SMS will be customized to each patient’s risk profile and medications by the research team. For example, some of these SMS will be drug specific i.e. they explain the benefit of a particular drug and so they will only be sent to those taking that drug. The SMS will be phrased using Michie et al’s taxonomy for behavior change interventions [<CitationRef CitationID="CR38">38</CitationRef>]. The health information messages will cover information about disease, modifiable risk factors, drug information and importance of optimal drug adherence. These are 16 different messages, tailored to individual patients and will be sent over an 8 week period twice weekly. The set of messages for each patient will be selected at the time of recruitment and then sent at the scheduled timings by our IT staff. These messages will change during the duration of the study for the participant based on their profile for e.g. a non-smoking participant is not to get a message about quitting smoking. However for the overall study these are standardized messages that have been worded and coded carefully.</Para><Para ID="Par36">Using the standardized definitions as presented in the taxonomy allows for easy reproducibility and generalized applicability for future work related to this intervention. The specific content of the SMS is derived based on the Social Cognitive theory [<CitationRef CitationID="CR39">39</CitationRef>] and Health Belief model [<CitationRef CitationID="CR40">40</CitationRef>] of behavior change in health care. Templates used include “Stroke can happen again. Don’t forget to take your medicine” and “High blood pressure can cause stroke. Please take your blood pressure medicine.” The purpose of adapting this model for designing SMS is to make them effective in communicating to the participants the consequences of their behavior on health.</Para><Para ID="Par37">Additional file <InternalRef RefID="MOESM2">2</InternalRef> provides details of these SMS along with the taxonomy number for each SMS design. The definitions of each taxonomy are also provided in the appendix.</Para><Para ID="Par38">The Frontline SMS software will be used to send the SMS. The software has open access and is free to use. Additional file <InternalRef RefID="MOESM3">3</InternalRef> describes the software usage for this specific study.</Para></Section3></Section2><Section2 ID="Sec11"><Heading>Outcomes</Heading><Para ID="Par39">The primary outcome of interest will be a change in medication adherence after 2 months of receiving the SMS. These findings will be compared to its corresponding findings from the control group to account for the Hawthorne effect.</Para><Para ID="Par40">Medication adherence will be measured at recruitment and after 2 months in both groups on the Morisky Medication Adherence Scale [<CitationRef CitationID="CR18">18</CitationRef>]. The scale has been used in a similar setting previously and it has been translated and validated in Urdu [<CitationRef CitationID="CR41">41</CitationRef>]. The change will be determined by comparing the score on the MMAS before and after the intervention.</Para><Para ID="Par41">The instrument consists of 8 questions and the response to each question is scored as either 0 or 1. The maximum score, hence, through this questionnaire is 8. A higher score indicates better adherence. A score of &lt; 2 indicates low adherence.</Para><Para ID="Par42">Secondary outcome measures include patient satisfaction and acceptability of using an e-health based innovation such as the SMS to improve clinical outcome. This will be done through a tool that has been designed for IT based interventions and adapted for this study. This tool identifies beneficial and untoward attributes of the SMS for stroke intervention by users. The tool design for measuring acceptability of innovation is based on Roger's Diffusion of Innovations theory. The tool hence has questions that specifically assess the relative advantage of SMS, its compatibility with the study population, its complexity, its trialability and observability [<CitationRef CitationID="CR42">42</CitationRef>]</Para></Section2><Section2 ID="Sec12"><Heading>Participant timeline</Heading><Para ID="Par43">Recruitment will begin with signing of an informed consent and assigning the patient an ID number. Data collection will begin with a detailed interview regarding the demographic and clinical details of the patient including his/her prescription details. The baseline MMAS score for each patient will also be calculated at this time. This will be followed by the research staff leaving the room and a senior investigator (QS) taking over at which point the patient will be randomized to either the intervention or the control group by the independent CTU staff.</Para><Para ID="Par44">If the patient is allocated to the intervention arm, the investigator (unblended) will explain the details of the intervention and will demonstrate by sending one test SMS on his/her cell phone (in English and Urdu both).</Para><Para ID="Par45">If there is a change in patient prescription with respect to any drug or dose by any physician, the patient will be requested to notify at a 24 hours helpline number answered by trained staff. In addition, since participants are tagged in the hospital system as trial participants all visits are logged and there will be tracking to ascertain any changes in prescription which will be medically confirmed.</Para><Para ID="Par46">Following the recruitment visit, the patients will not be required to come back to clinic for any additional visits for the purposes of this study for 2 months at which time there will be a follow up interview. At this time, patient adherence will be assessed by the research officer again who will be blinded.</Para></Section2><Section2 ID="Sec13"><Heading>Duration</Heading><Para ID="Par47">The trial will continue till achievement of sample size and 2 months follow up for outcome ascertainment thereafter</Para></Section2><Section2 ID="Sec14"><Heading>Sample size</Heading><Para ID="Par48">Based on literature, we estimated the mean MMAS score to be 6 [<CitationRef CitationID="CR43">43</CitationRef>] in the control arm and 7 in the intervention group, giving a mean difference of 1. A standard deviation of 2 is assumed for this score. Using these values, a sample of at least 172 subjects will be required to achieve a power of 90 % and significance level of 5 % when testing a two tailed hypothesis. This translates into 16 % effect size as hypothesized. Keeping a 15 % attrition rate the sample size was inflated so that at least 100 subjects will be targeted for each arm in the sample.</Para></Section2><Section2 ID="Sec15"><Heading>Assignment of interventions</Heading><Para ID="Par49">Cards with patient assignments to either the intervention or the control group will be prepared by the CTU through computerized block randomization technique in block sizes of 10. This is to ensure similarity between the two groups at all times permitting interim analysis during the study. Additionally block size was not discussed with the research team interacting with participant recruitment to limit predictability of assignment and researcher bias.</Para><Para ID="Par50">The randomization cards will be sealed in opaque envelopes, marked by ID and kept with the CTU. Even if the envelope is held against bright sunlight one will not be able to ascertain the allocation. After enrollment, obtaining informed consent and completing the baseline measurements, the CTU will be informed and randomization of the participant will be done.</Para></Section2><Section2 ID="Sec16"><Heading>Data collection methods</Heading><Para ID="Par51">The patients will be asked to come in 2 months later for a follow up interview to assess the outcome of the trial. Data will be collected on a Data collection form (DCF) in this interview by a research officer who will be blinded to the allocation of the participants. This primarily consists of the MMAS and a tool that assesses patient satisfaction regarding the SMS innovation.</Para><Para ID="Par52">Participants in both arms will be contacted 2 days prior to interview as reminders for their appointment. They will be compensated for their fare for reaching the center. In case, the participants do not report for their follow up appointment, they will be contacted and their appointments will be rescheduled.</Para></Section2><Section2 ID="Sec17"><Heading>Pilot testing</Heading><Para ID="Par53">Pilot Testing will be performed on 10 % of the sample size i.e. 20 patients before commencement of the study. As per the actual study, participants will be recruited from Neurology and Stroke Clinics and standard procedures will be followed. This will allow testing the intervention for smooth application and any systematic errors. Problems (if any) with eligibility criteria will be identified and the feasibility of achieving sample size will be assessed. The data collection tool will be assessed for flow of questions and comprehensiveness. The intervention will be assessed for practicality relating to delivery, accuracy, timeliness, comprehension and satisfaction. These participants will be excluded from the final study sample.</Para></Section2><Section2 ID="Sec18"><Heading>Data management</Heading><Para ID="Par54">Research officers will be specifically trained to collect all data during patient interview leaving no data collection forms incomplete. All data collected will be sent to the research office in sealed envelopes. At the end of each day, any missing data on forms will be noted. In case, of missing data, the participant will be contacted to fill the missing information. The data will be entered by a separate team that is formed for data entry on Microsoft Access. This team does not include any members involved with research. As per institutional policy, double entry is mandatory for all data. The data entry operators will be blinded to the allocation of each patient. All data entered will be backed up centrally.</Para></Section2><Section2 ID="Sec19"><Heading>Statistical methods</Heading><Para ID="Par55">Analysis will be performed using the intention to treat principle at two stages: interim analysis after 25 % of the sample has been reached and final analysis after data has been collected from all study participants. The analysis will be reported to the project team who will publish the results in a timely manner. Descriptive statistics will be reported as mean (with standard deviation) for continuous variables like age, years of schooling, years since diagnosis, MMAS score etc. Proportions will be reported for categorical variables like gender, marital status, area of residence, employment status, proportion of patients with depression etc.</Para><Para ID="Par56">The primary endpoint will be the difference in medication adherence level between the two groups as detected by the MMAS after 2 months of the intervention.</Para><Para ID="Par57">The acceptability and patient satisfaction of the intervention will be reported through proportions with a break up for Roger’s factors. In addition, we will be monitoring the study for participant ‘alert fatigue’ and withdrawals from the intervention.</Para><Para ID="Par58">All data analysis will be performed on STATA version 12. We plan to apply regression modeling techniques to control for confounders or other covariates such as baseline clinical status as calculated by the Modified Rankin Scale, patient age, the severity of their stroke, number of medications, caregiver or stroke survivor cell phone user are all important variables that will be included in the data analysis as to how they affect adherence. Sensitivity analyses are planned for caregiver SMS recipient vs. direct users for response rates to the intervention.</Para></Section2><Section2 ID="Sec20"><Heading>Ethics and human subjects protection</Heading><Para ID="Par59">All patients taking part in the trial will be required to provide written informed consent at the time of recruitment. Consent forms will be approved by the ERC and they will be available in English and Urdu. The participants will have the right to withdraw at any moment during the study; their inclusion or exclusion from the study will not affect the usual standard care provided to them. In addition, all participants will be provided financial reimbursement for all costs pertaining to follow up visits and replying to reminder SMS. Participants identified with depression and dementia will be referred to appropriate physicians for further management.</Para><Para ID="Par60">In addition, special care will be taken to maintain the confidentiality of the patient's disease. The name of the institution sending the SMS will not be mentioned in the SMS, nor will be the patient’s name. In addition, special care will be taken to send the health promotional texts twice weekly at times that do not cause discomfort to the patient such as late at night.</Para><Para ID="Par61">In days of high security alerts in the city and announced SMS blackouts, it is planned to send advance SMS the night before to the participant that there would not be any SMS the next day to avoid participant anxiety or uncertainty about continuity of care or reception of services.</Para><Para ID="Par62">All staff has received Good Clinical Practice (GCP) training and a face to face training in a 2 day Neuroethics course regarding research in the developing world where all design aspects for this trial were discussed.</Para><Para ID="Par63">The study is approved by the Ethical Review Committee of the Aga Khan University, Karachi, Pakistan. The study Ethical Review Number is 2763-Med-ERC-13. Any changes to the protocol need to be approved by the ERC before implementation. Monthly reviews on the progress of the trials will be conducted by the ERC including inspection of signed informed consent forms. Although the trial is intended to last around 3 months, in case trial duration exceeds 6 months, the ERC will require the protocol to be resubmitted for review.</Para></Section2><Section2 ID="Sec21"><Heading>Access and dissemination policy</Heading><Para ID="Par64">Only the PI and research team will have access to the study results who will be responsible for publishing in a timely manner. The funding source will not have any special access or privileges regarding results before publication. However since this study is funded by NIH , all publications will be open access in PubMed Central as per NIH policy [<CitationRef CitationID="CR44">44</CitationRef>].</Para><Para ID="Par65">The ERC and the CTU will be provided access if required. Safety issues and adverse events will be reported to the ERC of the Aga Khan University.</Para><Para ID="Par66">Results will be disseminated through scientific journals, conferences and meetings. They will be available at <ExternalRef><RefSource>https://clinicaltrials.gov/</RefSource><RefTarget TargetType="URL" Address="https://clinicaltrials.gov/"/></ExternalRef> as soon as they are finalized. They will also be shared with concerned departments and patients.</Para></Section2></Section1><Section1 ID="Sec22"><Heading>Discussion</Heading><Para ID="Par67">This study protocol presents the design of a randomized controlled trial using SMS for improving medication adherence in stroke patients.</Para><Para ID="Par68">SMS has been used to increase medication adherence to HIV medications, polio vaccination and maternal and child care populations with most of the interventions in first world populations.</Para><Para ID="Par69">There are several unique aspects to this study. Firstly, SMS has never been used in a unique high risk stroke population living in resource strapped settings with marginal support and poor health literacy. Secondly, the messages themselves are not just simple knowledge transfer texts, the wording and the content has been designed by the Health Belief Theory and Social Cognitive Model. Thirdly, each communication message is informed by taxonomy and coded for easy replicability of intervention. Fourthly, we use interoperable replicable open access software. Fifth, each message is highly personalized, tailored to the risk profile, habits and medication prescription of each participant. Sixth, our study protocol, design and methods are robust by study design standards [<CitationRef CitationID="CR45">45</CitationRef>, <CitationRef CitationID="CR46">46</CitationRef>] of centralized randomization, allocation concealment, blinded assessment, intention to treat analysis, design to ensure maximum follow up and minimize attrition, staff training and endpoint assessment.</Para><Para ID="Par70">The major limitation of this study is the choice of measure of primary outcome i.e. self-report of medication adherence on Morisky Medication Adherence Questionnaire. Although this tool has been validated in Urdu in the country, using assessment tools such as biochemical markers or electronic pill boxes may potentially provide more accurate results. This however isn’t actually possible because of the complexity of the prescription of a stroke patient; it includes drugs for multiple risk factors and multiple drugs at a time. Simply opening an electronic pill box registers a dose as administered even if the patient takes only two medicines out of the four he was prescribed for that time thus an electronic pill box couldn’t capture the data of a complicated regimen. Running biochemical tests for the each of these medications would be costly and impractical and require repeat hospital visits and participant fatigue. Also, the rationale of IT based intervention in SMS is to cue behavior at a distance and ensure adherence, getting patients to make repeat visits during intervention and interact with the caregiver may then be more responsible for adherence than the intervention itself. In addition to this rationale, we had logistic and resource limitations to consider when we designed this study and repeated pill count visits by disabled stroke survivors and caregivers was not feasible in the realm of this current protocol. Considering all these pros and cons, we opted for a reply SMS when the medication was taken by the participant and the self-reported MMAS. Another limitation is that this study is designed to study the effect of SMS on adherence, a longitudinal study to report the change in risk factors via SMS like decrease in blood pressure, cholesterol and control of glucose, or even a change in endpoint like prevention of stroke or myocardial infarction would further the science of Information Technology based intervention. Furthermore, we acknowledge that we do not know mechanistically which component of the SMS intervention will have the effect of improving adherence. However, we targeted the SMS intervention to cover both intentional non adherence (due to lack of knowledge, or myths, or attitude, which is the educational SMS) and unintentional non adherence (due to cognitive issues, forgetfulness etc., which is the reminder SMS). These issues are discussed in the clinic but there is usually not enough time and not enough reminders and presence to reinforce these messages, thus we have not aimed to target one kind of SMS over the other, but to try to increase adherence via SMS by targeting both components of non-adherence through SMS.</Para><Para ID="Par71">This study will be regionally important. Pakistan, like other emerging low and middle income countries, faces non communicable diseases like stroke as its major health challenge, so a cheap intervention would have high impact. The population is uniquely high risk for stroke given its profile, one in three is hypertensive, one in four diabetic, with rising rates of depression and suicidality. Currently the country has an electronic database with a unique identifier number, thus the potential of reaching mass population for NCD primary prevention as an extension is possible. Since most out of pocket catastrophic expenditure on stroke pushes most Pakistanis below poverty line, when simple prevention would have helped, even if the effect size is modest, in a population dense area, SMS will still save countless lives. Future studies should focus on using SMS to improve clinically meaningful outcomes like reduction of blood pressure, control of dyslipidemia and reduction of recurrent stroke through effective secondary prevention mediated by improved adherence to medications.</Para><Section2 ID="Sec23"><Heading>Trial status</Heading><Para ID="Par72">Ongoing</Para></Section2></Section1></Body><BodyRef FileRef="12883_2015_413_OnlinePDF.pdf" TargetType="OnlinePDF"/><ArticleBackmatter><ArticleNote Type="Misc"><Heading>Competing interests</Heading><SimplePara>The authors declare that they have no competing interests.</SimplePara></ArticleNote><ArticleNote Type="Misc"><Heading>Authors’ contributions</Heading><SimplePara>AKK conceived the study design, developed the intervention , wrote the manuscript, QS directly overlooked all aspects of study design, logistics, analysis, and follow up and wrote the manuscript with AKK, IA, BA, MI assisted statistical design, OP reviewed the study for overall quality and design robustness , MA assisted data base design and follow up issues, SN , AAM intellectually contributed to the design and flow of the study, HR contributed to all aspects of writing related to this protocol; MJ , AA worked on data flow issues and contributed intellectually to the design and writing of this paper, SA was IT 24/7 for all SMS AM provided all technical support and solutions and contributed to the technical aspect of the study SK provided intellectual support and oversight for all aspects of design with emphasis on scale up and user interoperability and replicability. All authors read and approved the final manuscript.</SimplePara></ArticleNote><Acknowledgments><Heading>Acknowledgements</Heading><SimplePara>We would also like to take this opportunity to acknowledge and thank Ms. Hina Tejani for her excellent secretarial support, Salman Karim, Laila Ladak at the Clinical Trials Unit for administrative and logistic support. Dr Azizunissa Irumnaz at the Clinical Trials Unit for her excellent support for staff training for ethics, Good Clinical Practice for all field and key staff. Dr Aasim Ahmed, for his scintillating observations in neuro- ethics sessions, Abdul Muqeet Innovations Engineer and Saleem Sayani Director at the AKDN eHealth Resource center for support and standardization and use of SMS without interruptions. Mr. Musa Khan and Mr. Khawaja Mustafa librarian for library assistance and literature review. In addition the stroke team would like to acknowledge the support of the Section of Neurology and the Dept. of Medicine at AKU, who always facilitated logistically and provide protected time for all research endeavors. We would like to acknowledge the enthusiasm of the clinic team that deals with greater than a 100 visits daily for their support in participant recruitment in a very busy challenging environment.</SimplePara><FormalPara RenderingStyle="Style1" ID="FPar1"><Heading>Funding disclosures</Heading><Para ID="Par73">Dr Ayeesha Kamran Kamal is the co-director and recipient of grant entitled of The International Cerebrovascular Translational Clinical Research Training Program (Fogarty International Center, National Institutes of Health). Dr. Quratulain Shaikh is a neurovascular research fellow whose mentored research practicum training is currently funded by Award Number D43TW008660 from the Fogarty International Center and the National Institute of Neurologic Disorders and Stroke.</Para><Para ID="Par74">Dr Ayeesha Kamran Kamal is also funded by Grand Challenges Canada, University Research Council Aga Khan University (URC, AKU), Higher Education Commission, Gov. of Pakistan, HEC. She is also collaboratively funded from the Baylor College of Medicine, BCM Center for Globalization on work on medical prescription literacy.</Para><Para ID="Par75">The funders had no role in study design, data collection and analysis, decision to publish, or preparation of the manuscript. The content is solely the responsibility of the authors and does not necessarily represent the official views of the Fogarty International Center, National Institute of Neurologic Disorders and Stroke or the National Institute of Health.</Para></FormalPara></Acknowledgments><Appendix ID="App1" OutputMedium="Online"><Section1 ID="Sec24"><Heading>Additional files</Heading><Para ID="Par76"><MediaObject ID="MOESM1"><DataObject FileRef="12883_2015_413_MOESM1_ESM.docx"><Caption Language="En"><CaptionNumber>Additional file 1:</CaptionNumber><CaptionContent><SimplePara><Emphasis Type="Bold">Data Collection Form.</Emphasis> (DOCX 44 kb)</SimplePara></CaptionContent></Caption></DataObject></MediaObject><MediaObject ID="MOESM2"><DataObject FileRef="12883_2015_413_MOESM2_ESM.docx"><Caption Language="En"><CaptionNumber>Additional file 2:</CaptionNumber><CaptionContent><SimplePara><Emphasis Type="Bold">SMS Text and Coding.</Emphasis> (DOCX 30 kb)</SimplePara></CaptionContent></Caption></DataObject></MediaObject><MediaObject ID="MOESM3"><DataObject FileRef="12883_2015_413_MOESM3_ESM.docx"><Caption Language="En"><CaptionNumber>Additional file 3:</CaptionNumber><CaptionContent><SimplePara><Emphasis Type="Bold">Frontline SMS software.</Emphasis> (DOCX 1021 kb)</SimplePara></CaptionContent></Caption></DataObject></MediaObject></Para></Section1></Appendix><Bibliography ID="Bib1"><Heading>References</Heading><Citation ID="CR1"><CitationNumber>1.</CitationNumber><BibArticle><BibAuthorName><Initials>D</Initials><FamilyName>Mukherjee</FamilyName></BibAuthorName><BibAuthorName><Initials>CG</Initials><FamilyName>Patil</FamilyName></BibAuthorName><Year>2011</Year><ArticleTitle Language="En">Epidemiology and the global burden of stroke</ArticleTitle><JournalTitle>World Neurosurg</JournalTitle><VolumeID>76</VolumeID><IssueID>6 Suppl</IssueID><FirstPage>S85</FirstPage><LastPage>90</LastPage></BibArticle><BibUnstructured>Mukherjee D, Patil CG. Epidemiology and the global burden of stroke. World Neurosurg. 2011;76(6 Suppl):S85–90.</BibUnstructured></Citation><Citation ID="CR2"><CitationNumber>2.</CitationNumber><BibArticle><BibAuthorName><Initials>K</Initials><FamilyName>Strong</FamilyName></BibAuthorName><BibAuthorName><Initials>C</Initials><FamilyName>Mathers</FamilyName></BibAuthorName><BibAuthorName><Initials>R</Initials><FamilyName>Bonita</FamilyName></BibAuthorName><Year>2007</Year><ArticleTitle Language="En">Preventing stroke: saving lives around the world</ArticleTitle><JournalTitle>Lancet Neurol</JournalTitle><VolumeID>6</VolumeID><IssueID>2</IssueID><FirstPage>182</FirstPage><LastPage>7</LastPage></BibArticle><BibUnstructured>Strong K, Mathers C, Bonita R. Preventing stroke: saving lives around the world. Lancet Neurol. 2007;6(2):182–7.</BibUnstructured></Citation><Citation ID="CR3"><CitationNumber>3.</CitationNumber><BibArticle><BibAuthorName><Initials>VL</Initials><FamilyName>Feigin</FamilyName></BibAuthorName><Etal/><Year>2009</Year><ArticleTitle Language="En">Worldwide stroke incidence and early case fatality reported in 56 population-based studies: a systematic review</ArticleTitle><JournalTitle>Lancet Neurol</JournalTitle><VolumeID>8</VolumeID><IssueID>4</IssueID><FirstPage>355</FirstPage><LastPage>69</LastPage></BibArticle><BibUnstructured>Feigin VL et al. Worldwide stroke incidence and early case fatality reported in 56 population-based studies: a systematic review. Lancet Neurol. 2009;8(4):355–69.</BibUnstructured></Citation><Citation ID="CR4"><CitationNumber>4.</CitationNumber><BibArticle><BibAuthorName><Initials>M</Initials><FamilyName>Khan</FamilyName></BibAuthorName><Etal/><Year>2012</Year><ArticleTitle Language="En">Functional, cognitive and psychological outcomes, and recurrent vascular events in Pakistani stroke survivors: a cross sectional study</ArticleTitle><JournalTitle>BMC Res Notes</JournalTitle><VolumeID>5</VolumeID><FirstPage>89</FirstPage></BibArticle><BibUnstructured>Khan M et al. Functional, cognitive and psychological outcomes, and recurrent vascular events in Pakistani stroke survivors: a cross sectional study. BMC Res Notes. 2012;5:89.</BibUnstructured></Citation><Citation ID="CR5"><CitationNumber>5.</CitationNumber><BibArticle><BibAuthorName><Initials>R</Initials><FamilyName>Horton</FamilyName></BibAuthorName><Year>2013</Year><ArticleTitle Language="En">Pakistan: health is an opportunity to be seized</ArticleTitle><JournalTitle>The Lancet</JournalTitle><VolumeID>381</VolumeID><IssueID>9884</IssueID><FirstPage>2137</FirstPage><LastPage>2138</LastPage></BibArticle><BibUnstructured>Horton R. Pakistan: health is an opportunity to be seized. The Lancet. 2013;381(9884):2137–8.</BibUnstructured></Citation><Citation ID="CR6"><CitationNumber>6.</CitationNumber><BibArticle><BibAuthorName><Initials>TH</Initials><FamilyName>Jafar</FamilyName></BibAuthorName><Etal/><Year>2013</Year><ArticleTitle Language="En">Non-communicable diseases and injuries in Pakistan: strategic priorities</ArticleTitle><JournalTitle>The Lancet</JournalTitle><VolumeID>381</VolumeID><IssueID>9885</IssueID><FirstPage>2281</FirstPage><LastPage>2290</LastPage></BibArticle><BibUnstructured>Jafar TH et al. Non-communicable diseases and injuries in Pakistan: strategic priorities. The Lancet. 2013;381(9885):2281–90.</BibUnstructured></Citation><Citation ID="CR7"><CitationNumber>7.</CitationNumber><BibArticle><BibAuthorName><Initials>S</Initials><FamilyName>Nishtar</FamilyName></BibAuthorName><Etal/><Year>2013</Year><ArticleTitle Language="En">Pakistan's health system: performance and prospects after the 18th Constitutional Amendment</ArticleTitle><JournalTitle>The Lancet</JournalTitle><VolumeID>381</VolumeID><IssueID>9884</IssueID><FirstPage>2193</FirstPage><LastPage>2206</LastPage></BibArticle><BibUnstructured>Nishtar S et al. Pakistan's health system: performance and prospects after the 18th Constitutional Amendment. The Lancet. 2013;381(9884):2193–206.</BibUnstructured></Citation><Citation ID="CR8"><CitationNumber>8.</CitationNumber><BibArticle><BibAuthorName><Initials>H</Initials><FamilyName>Bronnum-Hansen</FamilyName></BibAuthorName><BibAuthorName><Initials>M</Initials><FamilyName>Davidsen</FamilyName></BibAuthorName><BibAuthorName><Initials>P</Initials><FamilyName>Thorvaldsen</FamilyName></BibAuthorName><Year>2001</Year><ArticleTitle Language="En">Long-term survival and causes of death after stroke</ArticleTitle><JournalTitle>Stroke</JournalTitle><VolumeID>32</VolumeID><IssueID>9</IssueID><FirstPage>2131</FirstPage><LastPage>6</LastPage></BibArticle><BibUnstructured>Bronnum-Hansen H, Davidsen M, Thorvaldsen P. Long-term survival and causes of death after stroke. Stroke. 2001;32(9):2131–6.</BibUnstructured></Citation><Citation ID="CR9"><CitationNumber>9.</CitationNumber><BibArticle><BibAuthorName><Initials>TC</Initials><FamilyName>Collins</FamilyName></BibAuthorName><Etal/><Year>2003</Year><ArticleTitle Language="En">Short-term, intermediate-term, and long-term mortality in patients hospitalized for stroke</ArticleTitle><JournalTitle>J Clin Epidemiol</JournalTitle><VolumeID>56</VolumeID><IssueID>1</IssueID><FirstPage>81</FirstPage><LastPage>7</LastPage></BibArticle><BibUnstructured>Collins TC et al. Short-term, intermediate-term, and long-term mortality in patients hospitalized for stroke. J Clin Epidemiol. 2003;56(1):81–7.</BibUnstructured></Citation><Citation ID="CR10"><CitationNumber>10.</CitationNumber><BibArticle><BibAuthorName><Initials>DS</Initials><FamilyName>Han</FamilyName></BibAuthorName><Etal/><Year>2008</Year><ArticleTitle Language="En">Predictors of long-term survival after stroke in Taiwan</ArticleTitle><JournalTitle>J Rehabil Med</JournalTitle><VolumeID>40</VolumeID><IssueID>10</IssueID><FirstPage>844</FirstPage><LastPage>9</LastPage></BibArticle><BibUnstructured>Han DS et al. Predictors of long-term survival after stroke in Taiwan. J Rehabil Med. 2008;40(10):844–9.</BibUnstructured></Citation><Citation ID="CR11"><CitationNumber>11.</CitationNumber><BibArticle><BibAuthorName><Initials>J</Initials><FamilyName>Putaala</FamilyName></BibAuthorName><Etal/><Year>2009</Year><ArticleTitle Language="En">Causes of death and predictors of 5-year mortality in young adults after first-ever ischemic stroke: the Helsinki Young Stroke Registry</ArticleTitle><JournalTitle>Stroke</JournalTitle><VolumeID>40</VolumeID><IssueID>8</IssueID><FirstPage>2698</FirstPage><LastPage>703</LastPage></BibArticle><BibUnstructured>Putaala J et al. Causes of death and predictors of 5-year mortality in young adults after first-ever ischemic stroke: the Helsinki Young Stroke Registry. Stroke. 2009;40(8):2698–703.</BibUnstructured></Citation><Citation ID="CR12"><CitationNumber>12.</CitationNumber><BibArticle><BibAuthorName><Initials>AM</Initials><FamilyName>Carter</FamilyName></BibAuthorName><Etal/><Year>2007</Year><ArticleTitle Language="En">Predictive variables for mortality after acute ischemic stroke</ArticleTitle><JournalTitle>Stroke</JournalTitle><VolumeID>38</VolumeID><IssueID>6</IssueID><FirstPage>1873</FirstPage><LastPage>80</LastPage></BibArticle><BibUnstructured>Carter AM et al. Predictive variables for mortality after acute ischemic stroke. Stroke. 2007;38(6):1873–80.</BibUnstructured></Citation><Citation ID="CR13"><CitationNumber>13.</CitationNumber><BibArticle><BibAuthorName><Initials>OM</Initials><FamilyName>Ronning</FamilyName></BibAuthorName><Year>2013</Year><ArticleTitle Language="En">Very long-term mortality after ischemic stroke: predictors of cardiovascular death</ArticleTitle><JournalTitle>Acta Neurol Scand Suppl</JournalTitle><VolumeID>196</VolumeID><FirstPage>69</FirstPage><LastPage>72</LastPage></BibArticle><BibUnstructured>Ronning OM. Very long-term mortality after ischemic stroke: predictors of cardiovascular death. Acta Neurol Scand Suppl. 2013;196:69–72.</BibUnstructured></Citation><Citation ID="CR14"><CitationNumber>14.</CitationNumber><BibArticle><BibAuthorName><Initials>SL</Initials><FamilyName>Wang</FamilyName></BibAuthorName><Etal/><Year>2000</Year><ArticleTitle Language="En">Predictors of survival among elders suffering strokes in Taiwan: observation from a nationally representative sample</ArticleTitle><JournalTitle>Stroke</JournalTitle><VolumeID>31</VolumeID><IssueID>10</IssueID><FirstPage>2354</FirstPage><LastPage>60</LastPage></BibArticle><BibUnstructured>Wang SL et al. Predictors of survival among elders suffering strokes in Taiwan: observation from a nationally representative sample. Stroke. 2000;31(10):2354–60.</BibUnstructured></Citation><Citation ID="CR15"><CitationNumber>15.</CitationNumber><BibArticle><BibAuthorName><Initials>PM</Initials><FamilyName>Rothwell</FamilyName></BibAuthorName><BibAuthorName><Initials>A</Initials><FamilyName>Algra</FamilyName></BibAuthorName><BibAuthorName><Initials>P</Initials><FamilyName>Amarenco</FamilyName></BibAuthorName><Year>2011</Year><ArticleTitle Language="En">Medical treatment in acute and long-term secondary prevention after transient ischaemic attack and ischaemic stroke</ArticleTitle><JournalTitle>The Lancet</JournalTitle><VolumeID>377</VolumeID><IssueID>9778</IssueID><FirstPage>1681</FirstPage><LastPage>1692</LastPage></BibArticle><BibUnstructured>Rothwell PM, Algra A, Amarenco P. Medical treatment in acute and long-term secondary prevention after transient ischaemic attack and ischaemic stroke. The Lancet. 2011;377(9778):1681–92.</BibUnstructured></Citation><Citation ID="CR16"><CitationNumber>16.</CitationNumber><BibArticle><BibAuthorName><Initials>J</Initials><FamilyName>Urquhart</FamilyName></BibAuthorName><Year>2002</Year><ArticleTitle Language="En">The odds of the three nons when an aptly prescribed medicine isn't working: non-compliance, non-absorption, non-response</ArticleTitle><JournalTitle>Br J Clin Pharmacol</JournalTitle><VolumeID>54</VolumeID><IssueID>2</IssueID><FirstPage>212</FirstPage><LastPage>20</LastPage></BibArticle><BibUnstructured>Urquhart J. The odds of the three nons when an aptly prescribed medicine isn't working: non-compliance, non-absorption, non-response. Br J Clin Pharmacol. 2002;54(2):212–20.</BibUnstructured></Citation><Citation ID="CR17"><CitationNumber>17.</CitationNumber><BibArticle><BibAuthorName><Initials>L</Initials><FamilyName>Osterberg</FamilyName></BibAuthorName><BibAuthorName><Initials>T</Initials><FamilyName>Blaschke</FamilyName></BibAuthorName><Year>2005</Year><ArticleTitle Language="En">Adherence to medication</ArticleTitle><JournalTitle>N Engl J Med</JournalTitle><VolumeID>353</VolumeID><IssueID>5</IssueID><FirstPage>487</FirstPage><LastPage>97</LastPage></BibArticle><BibUnstructured>Osterberg L, Blaschke T. Adherence to medication. N Engl J Med. 2005;353(5):487–97.</BibUnstructured></Citation><Citation ID="CR18"><CitationNumber>18.</CitationNumber><BibArticle><BibAuthorName><Initials>A</Initials><FamilyName>Ammassari</FamilyName></BibAuthorName><Etal/><Year>2002</Year><ArticleTitle Language="En">Correlates and predictors of adherence to highly active antiretroviral therapy: overview of published literature</ArticleTitle><JournalTitle>J Acquir Immune Defic Syndr</JournalTitle><VolumeID>31</VolumeID><IssueID>Suppl 3</IssueID><FirstPage>S123</FirstPage><LastPage>7</LastPage></BibArticle><BibUnstructured>Ammassari A et al. Correlates and predictors of adherence to highly active antiretroviral therapy: overview of published literature. J Acquir Immune Defic Syndr. 2002;31 Suppl 3:S123–7.</BibUnstructured></Citation><Citation ID="CR19"><CitationNumber>19.</CitationNumber><BibArticle><BibAuthorName><Initials>JP</Initials><FamilyName>Lacro</FamilyName></BibAuthorName><Etal/><Year>2002</Year><ArticleTitle Language="En">Prevalence of and risk factors for medication nonadherence in patients with schizophrenia: a comprehensive review of recent literature</ArticleTitle><JournalTitle>J Clin Psychiatry</JournalTitle><VolumeID>63</VolumeID><IssueID>10</IssueID><FirstPage>892</FirstPage><LastPage>909</LastPage></BibArticle><BibUnstructured>Lacro JP et al. Prevalence of and risk factors for medication nonadherence in patients with schizophrenia: a comprehensive review of recent literature. J Clin Psychiatry. 2002;63(10):892–909.</BibUnstructured></Citation><Citation ID="CR20"><CitationNumber>20.</CitationNumber><BibArticle><BibAuthorName><Initials>RB</Initials><FamilyName>Haynes</FamilyName></BibAuthorName><Etal/><Year>2008</Year><ArticleTitle Language="En">Interventions for enhancing medication adherence</ArticleTitle><JournalTitle>Cochrane Database Syst Rev</JournalTitle><VolumeID>2</VolumeID><FirstPage>CD000011</FirstPage></BibArticle><BibUnstructured>Haynes RB et al. Interventions for enhancing medication adherence. Cochrane Database Syst Rev. 2008;2:CD000011.</BibUnstructured></Citation><Citation ID="CR21"><CitationNumber>21.</CitationNumber><BibArticle><BibAuthorName><Initials>RH</Initials><FamilyName>Chapman</FamilyName></BibAuthorName><Etal/><Year>2010</Year><ArticleTitle Language="En">The modeled lifetime cost-effectiveness of published adherence-improving interventions for antihypertensive and lipid-lowering medications</ArticleTitle><JournalTitle>Value Health</JournalTitle><VolumeID>13</VolumeID><IssueID>6</IssueID><FirstPage>685</FirstPage><LastPage>94</LastPage></BibArticle><BibUnstructured>Chapman RH et al. The modeled lifetime cost-effectiveness of published adherence-improving interventions for antihypertensive and lipid-lowering medications. Value Health. 2010;13(6):685–94.</BibUnstructured></Citation><Citation ID="CR22"><CitationNumber>22.</CitationNumber><BibArticle><BibAuthorName><Initials>RJ</Initials><FamilyName>Julius</FamilyName></BibAuthorName><BibAuthorName><Initials>MA</Initials><FamilyName>Novitsky</FamilyName><Suffix>Jr</Suffix></BibAuthorName><BibAuthorName><Initials>WR</Initials><FamilyName>Dubin</FamilyName></BibAuthorName><Year>2009</Year><ArticleTitle Language="En">Medication adherence: a review of the literature and implications for clinical practice</ArticleTitle><JournalTitle>J Psychiatr Pract</JournalTitle><VolumeID>15</VolumeID><IssueID>1</IssueID><FirstPage>34</FirstPage><LastPage>44</LastPage></BibArticle><BibUnstructured>Julius RJ, Novitsky Jr MA, Dubin WR. Medication adherence: a review of the literature and implications for clinical practice. J Psychiatr Pract. 2009;15(1):34–44.</BibUnstructured></Citation><Citation ID="CR23"><CitationNumber>23.</CitationNumber><BibUnstructured>Pakistan Telecommunication Authority (PTA). <Emphasis Type="Italic">Telecom Indicators</Emphasis>. 2014 4/16/2014]; Available from: <ExternalRef><RefSource>http://www.pta.gov.pk/index.php?Itemid=599</RefSource><RefTarget TargetType="URL" Address="http://www.pta.gov.pk/index.php?Itemid=599"/></ExternalRef>.</BibUnstructured></Citation><Citation ID="CR24"><CitationNumber>24.</CitationNumber><BibUnstructured>Pakistan Telecommunication Authority (PTA). <Emphasis Type="Italic">SMS Report</Emphasis>. 2011; Available from: <ExternalRef><RefSource>http://www.pta.gov.pk/media/sms_report_2011.pdf</RefSource><RefTarget TargetType="URL" Address="http://www.pta.gov.pk/media/sms_report_2011.pdf"/></ExternalRef>.</BibUnstructured></Citation><Citation ID="CR25"><CitationNumber>25.</CitationNumber><BibArticle><BibAuthorName><Initials>HS</Initials><FamilyName>Kim</FamilyName></BibAuthorName><BibAuthorName><Initials>NC</Initials><FamilyName>Kim</FamilyName></BibAuthorName><BibAuthorName><Initials>SH</Initials><FamilyName>Ahn</FamilyName></BibAuthorName><Year>2006</Year><ArticleTitle Language="En">Impact of a nurse short message service intervention for patients with diabetes</ArticleTitle><JournalTitle>J Nurs Care Qual</JournalTitle><VolumeID>21</VolumeID><IssueID>3</IssueID><FirstPage>266</FirstPage><LastPage>71</LastPage></BibArticle><BibUnstructured>Kim HS, Kim NC, Ahn SH. Impact of a nurse short message service intervention for patients with diabetes. J Nurs Care Qual. 2006;21(3):266–71.</BibUnstructured></Citation><Citation ID="CR26"><CitationNumber>26.</CitationNumber><BibArticle><BibAuthorName><Initials>T</Initials><FamilyName>Jongh</FamilyName><Particle>de</Particle></BibAuthorName><Etal/><Year>2012</Year><ArticleTitle Language="En">Mobile phone messaging for facilitating self-management of long-term illnesses</ArticleTitle><JournalTitle>Cochrane Database Syst Rev</JournalTitle><VolumeID>12</VolumeID><FirstPage>CD007459</FirstPage></BibArticle><BibUnstructured>de Jongh T et al. Mobile phone messaging for facilitating self-management of long-term illnesses. Cochrane Database Syst Rev. 2012;12:CD007459.</BibUnstructured></Citation><Citation ID="CR27"><CitationNumber>27.</CitationNumber><BibArticle><BibAuthorName><Initials>U</Initials><FamilyName>Strandbygaard</FamilyName></BibAuthorName><BibAuthorName><Initials>SF</Initials><FamilyName>Thomsen</FamilyName></BibAuthorName><BibAuthorName><Initials>V</Initials><FamilyName>Backer</FamilyName></BibAuthorName><Year>2010</Year><ArticleTitle Language="En">A daily SMS reminder increases adherence to asthma treatment: a three-month follow-up study</ArticleTitle><JournalTitle>Respir Med</JournalTitle><VolumeID>104</VolumeID><IssueID>2</IssueID><FirstPage>166</FirstPage><LastPage>71</LastPage></BibArticle><BibUnstructured>Strandbygaard U, Thomsen SF, Backer V. A daily SMS reminder increases adherence to asthma treatment: a three-month follow-up study. Respir Med. 2010;104(2):166–71.</BibUnstructured></Citation><Citation ID="CR28"><CitationNumber>28.</CitationNumber><BibArticle><BibAuthorName><Initials>S</Initials><FamilyName>Bauer</FamilyName></BibAuthorName><Etal/><Year>2010</Year><ArticleTitle Language="En">Enhancement of care through self-monitoring and tailored feedback via text messaging and their use in the treatment of childhood overweight</ArticleTitle><JournalTitle>Patient Educ Couns</JournalTitle><VolumeID>79</VolumeID><IssueID>3</IssueID><FirstPage>315</FirstPage><LastPage>9</LastPage></BibArticle><BibUnstructured>Bauer S et al. Enhancement of care through self-monitoring and tailored feedback via text messaging and their use in the treatment of childhood overweight. Patient Educ Couns. 2010;79(3):315–9.</BibUnstructured></Citation><Citation ID="CR29"><CitationNumber>29.</CitationNumber><BibArticle><BibAuthorName><Initials>L</Initials><FamilyName>Mbuagbaw</FamilyName></BibAuthorName><Etal/><Year>2011</Year><ArticleTitle Language="En">The Cameroon mobile phone SMS (CAMPS) trial: a protocol for a randomized controlled trial of mobile phone text messaging versus usual care for improving adherence to highly active anti-retroviral therapy</ArticleTitle><JournalTitle>Trials</JournalTitle><VolumeID>12</VolumeID><FirstPage>5</FirstPage></BibArticle><BibUnstructured>Mbuagbaw L et al. The Cameroon mobile phone SMS (CAMPS) trial: a protocol for a randomized controlled trial of mobile phone text messaging versus usual care for improving adherence to highly active anti-retroviral therapy. Trials. 2011;12:5.</BibUnstructured></Citation><Citation ID="CR30"><CitationNumber>30.</CitationNumber><BibArticle><BibAuthorName><Initials>L</Initials><FamilyName>Prabhakaran</FamilyName></BibAuthorName><Etal/><Year>2010</Year><ArticleTitle Language="En">The use of text messaging to improve asthma control: a pilot study using the mobile phone short messaging service (SMS)</ArticleTitle><JournalTitle>J Telemed Telecare</JournalTitle><VolumeID>16</VolumeID><IssueID>5</IssueID><FirstPage>286</FirstPage><LastPage>90</LastPage></BibArticle><BibUnstructured>Prabhakaran L et al. The use of text messaging to improve asthma control: a pilot study using the mobile phone short messaging service (SMS). J Telemed Telecare. 2010;16(5):286–90.</BibUnstructured></Citation><Citation ID="CR31"><CitationNumber>31.</CitationNumber><BibArticle><BibAuthorName><Initials>L</Initials><FamilyName>Ollivier</FamilyName></BibAuthorName><Etal/><Year>2009</Year><ArticleTitle Language="En">Use of short message service (SMS) to improve malaria chemoprophylaxis compliance after returning from a malaria endemic area</ArticleTitle><JournalTitle>Malaria Journal</JournalTitle><VolumeID>8</VolumeID><IssueID>236</IssueID><FirstPage>1475</FirstPage><LastPage>2875</LastPage></BibArticle><BibUnstructured>Ollivier L et al. Use of short message service (SMS) to improve malaria chemoprophylaxis compliance after returning from a malaria endemic area. Malaria Journal. 2009;8(236):1475–2875.</BibUnstructured></Citation><Citation ID="CR32"><CitationNumber>32.</CitationNumber><BibArticle><BibAuthorName><Initials>RT</Initials><FamilyName>Lester</FamilyName></BibAuthorName><Etal/><Year>2010</Year><ArticleTitle Language="En">Effects of a mobile phone short message service on antiretroviral treatment adherence in Kenya (WelTel Kenya1): a randomised trial</ArticleTitle><JournalTitle>The Lancet</JournalTitle><VolumeID>376</VolumeID><IssueID>9755</IssueID><FirstPage>1838</FirstPage><LastPage>1845</LastPage></BibArticle><BibUnstructured>Lester RT et al. Effects of a mobile phone short message service on antiretroviral treatment adherence in Kenya (WelTel Kenya1): a randomised trial. The Lancet. 2010;376(9755):1838–45.</BibUnstructured></Citation><Citation ID="CR33"><CitationNumber>33.</CitationNumber><BibArticle><BibAuthorName><Initials>EM</Initials><FamilyName>Contreras</FamilyName></BibAuthorName><Etal/><Year>2004</Year><ArticleTitle Language="En">Effectiveness of an intervention to provide information to patients with hypertension as short text messages and reminders sent to their mobile phone (HTA-Alert)</ArticleTitle><JournalTitle>Aten Primaria</JournalTitle><VolumeID>34</VolumeID><IssueID>8</IssueID><FirstPage>399</FirstPage><LastPage>407</LastPage></BibArticle><BibUnstructured>Contreras EM et al. Effectiveness of an intervention to provide information to patients with hypertension as short text messages and reminders sent to their mobile phone (HTA-Alert). Aten Primaria. 2004;34(8):399–407.</BibUnstructured></Citation><Citation ID="CR34"><CitationNumber>34.</CitationNumber><BibArticle><BibAuthorName><Initials>C</Initials><FamilyName>Pop-Eleches</FamilyName></BibAuthorName><Etal/><Year>2011</Year><ArticleTitle Language="En">Mobile phone technologies improve adherence to antiretroviral treatment in a resource-limited setting: a randomized controlled trial of text message reminders</ArticleTitle><JournalTitle>AIDS</JournalTitle><VolumeID>25</VolumeID><IssueID>6</IssueID><FirstPage>825</FirstPage><LastPage>34</LastPage></BibArticle><BibUnstructured>Pop-Eleches C et al. Mobile phone technologies improve adherence to antiretroviral treatment in a resource-limited setting: a randomized controlled trial of text message reminders. AIDS. 2011;25(6):825–34.</BibUnstructured></Citation><Citation ID="CR35"><CitationNumber>35.</CitationNumber><BibUnstructured>Vervloet M, et al. SMS reminders improve adherence to oral medication in type 2 diabetes patients who are real time electronically monitored. International Journal of Medical Informatics, 2010</BibUnstructured></Citation><Citation ID="CR36"><CitationNumber>36.</CitationNumber><BibArticle><BibAuthorName><Initials>S</Initials><FamilyName>Haug</FamilyName></BibAuthorName><Etal/><Year>2012</Year><ArticleTitle Language="En">Efficacy of a text messaging (SMS) based smoking cessation intervention for adolescents and young adults: study protocol of a cluster randomised controlled trial</ArticleTitle><JournalTitle>BMC Public Health</JournalTitle><VolumeID>12</VolumeID><FirstPage>51</FirstPage></BibArticle><BibUnstructured>Haug S et al. Efficacy of a text messaging (SMS) based smoking cessation intervention for adolescents and young adults: study protocol of a cluster randomised controlled trial. BMC Public Health. 2012;12:51.</BibUnstructured></Citation><Citation ID="CR37"><CitationNumber>37.</CitationNumber><BibArticle><BibAuthorName><Initials>M</Initials><FamilyName>Tomlinson</FamilyName></BibAuthorName><Etal/><Year>2013</Year><ArticleTitle Language="En">Scaling up mHealth: where is the evidence?</ArticleTitle><JournalTitle>PLoS Med</JournalTitle><VolumeID>10</VolumeID><IssueID>2</IssueID><FirstPage>e1001382</FirstPage></BibArticle><BibUnstructured>Tomlinson M et al. Scaling up mHealth: where is the evidence? PLoS Med. 2013;10(2):e1001382.</BibUnstructured></Citation><Citation ID="CR38"><CitationNumber>38.</CitationNumber><BibArticle><BibAuthorName><Initials>S</Initials><FamilyName>Michie</FamilyName></BibAuthorName><Etal/><Year>2011</Year><ArticleTitle Language="En">A refined taxonomy of behaviour change techniques to help people change their physical activity and healthy eating behaviours: the CALO-RE taxonomy</ArticleTitle><JournalTitle>Psychology &amp; Health</JournalTitle><VolumeID>26</VolumeID><IssueID>11</IssueID><FirstPage>1479</FirstPage><LastPage>1498</LastPage></BibArticle><BibUnstructured>Michie S et al. A refined taxonomy of behaviour change techniques to help people change their physical activity and healthy eating behaviours: the CALO-RE taxonomy. Psychology &amp; Health. 2011;26(11):1479–98.</BibUnstructured></Citation><Citation ID="CR39"><CitationNumber>39.</CitationNumber><BibBook><BibAuthorName><Initials>A</Initials><FamilyName>Bandura</FamilyName></BibAuthorName><Year>1986</Year><BookTitle>Social foundations of thought and action</BookTitle><PublisherName>Englewood Cliffs</PublisherName><PublisherLocation>NJ</PublisherLocation></BibBook><BibUnstructured>Bandura A. Social foundations of thought and action. NJ: Englewood Cliffs; 1986.</BibUnstructured></Citation><Citation ID="CR40"><CitationNumber>40.</CitationNumber><BibArticle><BibAuthorName><Initials>NK</Initials><FamilyName>Janz</FamilyName></BibAuthorName><BibAuthorName><Initials>MH</Initials><FamilyName>Becker</FamilyName></BibAuthorName><Year>1984</Year><ArticleTitle Language="En">The health belief model: A decade later</ArticleTitle><JournalTitle>Health Education &amp; Behavior</JournalTitle><VolumeID>11</VolumeID><IssueID>1</IssueID><FirstPage>1</FirstPage><LastPage>47</LastPage></BibArticle><BibUnstructured>Janz NK, Becker MH. The health belief model: A decade later. Health Education &amp; Behavior. 1984;11(1):1–47.</BibUnstructured></Citation><Citation ID="CR41"><CitationNumber>41.</CitationNumber><BibArticle><BibAuthorName><Initials>F</Initials><FamilyName>Saleem</FamilyName></BibAuthorName><Etal/><Year>2012</Year><ArticleTitle Language="En">Translation and validation study of Morisky Medication Adherence Scale (MMAS): the Urdu version for facilitating person-centered healthcare in Pakistan</ArticleTitle><JournalTitle>International Journal of Person Centered Medicine</JournalTitle><VolumeID>2</VolumeID><IssueID>3</IssueID><FirstPage>384</FirstPage><LastPage>390</LastPage></BibArticle><BibUnstructured>Saleem F et al. Translation and validation study of Morisky Medication Adherence Scale (MMAS): the Urdu version for facilitating person-centered healthcare in Pakistan. International Journal of Person Centered Medicine. 2012;2(3):384–90.</BibUnstructured></Citation><Citation ID="CR42"><CitationNumber>42.</CitationNumber><BibArticle><BibAuthorName><Initials>NL</Initials><FamilyName>Atkinson</FamilyName></BibAuthorName><Year>2007</Year><ArticleTitle Language="En">Developing a questionnaire to measure perceived attributes of eHealth innovations</ArticleTitle><JournalTitle>American Journal of Health Behavior</JournalTitle><VolumeID>31</VolumeID><IssueID>6</IssueID><FirstPage>612</FirstPage><LastPage>621</LastPage></BibArticle><BibUnstructured>Atkinson NL. Developing a questionnaire to measure perceived attributes of eHealth innovations. American Journal of Health Behavior. 2007;31(6):612–21.</BibUnstructured></Citation><Citation ID="CR43"><CitationNumber>43.</CitationNumber><BibUnstructured>Saleem F et al. Predictors of Medication Adherence in a Hypertensive Population of Pakistan. Latin American Journal of Pharmacy. 30(9): p. 1714–9.</BibUnstructured></Citation><Citation ID="CR44"><CitationNumber>44.</CitationNumber><BibUnstructured>National Institute of Health. NIH Public Access Policy Details. Available from: <ExternalRef><RefSource>http://publicaccess.nih.gov/policy.htm</RefSource><RefTarget TargetType="URL" Address="http://publicaccess.nih.gov/policy.htm"/></ExternalRef>.</BibUnstructured></Citation><Citation ID="CR45"><CitationNumber>45.</CitationNumber><BibArticle><BibAuthorName><Initials>AW</Initials><FamilyName>Chan</FamilyName></BibAuthorName><Etal/><Year>2013</Year><ArticleTitle Language="En">SPIRIT 2013 explanation and elaboration: guidance for protocols of clinical trials</ArticleTitle><JournalTitle>BMJ</JournalTitle><VolumeID>346</VolumeID><FirstPage>e7586</FirstPage></BibArticle><BibUnstructured>Chan AW et al. SPIRIT 2013 explanation and elaboration: guidance for protocols of clinical trials. BMJ. 2013;346:e7586.</BibUnstructured></Citation><Citation ID="CR46"><CitationNumber>46.</CitationNumber><BibArticle><BibAuthorName><Initials>KF</Initials><FamilyName>Schulz</FamilyName></BibAuthorName><BibAuthorName><Initials>DG</Initials><FamilyName>Altman</FamilyName></BibAuthorName><BibAuthorName><Initials>D</Initials><FamilyName>Moher</FamilyName></BibAuthorName><InstitutionalAuthorName>CONSORT Group</InstitutionalAuthorName><Year>2010</Year><ArticleTitle Language="En">CONSORT 2010 statement: updated guidelines for reporting parallel group randomised trials</ArticleTitle><JournalTitle>BMJ</JournalTitle><VolumeID>340</VolumeID><FirstPage>c332</FirstPage></BibArticle><BibUnstructured>Schulz KF, Altman DG, Moher D, CONSORT Group. CONSORT 2010 statement: updated guidelines for reporting parallel group randomised trials. BMJ. 2010;340:c332.</BibUnstructured></Citation></Bibliography></ArticleBackmatter></Article>
